# Supplementary material for: The self prefers itself? Self-referential versus parental standards in face attractiveness
Source: PeerJ. 2014 Sep 25;2:e595. doi: 10.7717/peerj.595 (PMC4178458; doi:10.7717/peerj.595)
Supplement: Supplemental Information 4 [file peerj-02-595-s004.xls]

## Sheet: SEMBU
Pair	Mother Rejection	Father Rejection	Mother Emotional Warmth	Father Emotional Warmth	Mother (Over)Protection	Father (Over)Protection	Sex
1	1.143	1.286	3.833	3.833	2	2.2	female
1	1	1	3.667	3.667	2.5	2	female
2	1.143	1.286	3.167	2	2.4	2.2	female
2	1.429	1.286	3.667	3.5	1.6	2	female
3	1.714	2.143	3.167	3.167	3	3.4	female
3	2.143	2	3.333	3.167	2.1	1.9	female
4	1.571	1.857	3.5	3.5	1.8	1.8	female
4	1.714	1.429	3.5	3	3.3	2.3	female
5	2.429	2.143	2.333	2.333	2.8	2.4	female
5	1.571	1.571	3.333	3.333	2.1	2.1	female
6	2	2	3.167	2.833	2.7	2.3	female
6	1.429	1.429	3.833	3.833	2.6	2.4	female
7	1.143	1	3.5	3.667	2.2	2.1	female
7	1	1	3.667	4	2.3	2.4	female
8	1.857	1.429	3.167	3.333	2.5	2.2	female
8	1.143	1	3.833	3.5	2.9	2.3	female
9	2.286	2.714	2.667	1.667	2.5	2.3	female
9	1	1	3.667	3.5	1.5	1.3	female
10	1.286	1	3	2.667	3.1	2.2	male
10	1.143	1.143	2.667	2	2.2	1.8	male
11	1	1	4	3.667	1.6	1.4	male
11	2	2.714	3	2.333	3	3	male
12	1.286	1.571	3.167	2.667	2.4	2	male
12	1.714	1.429	2.667	2.5	2.9	1.9	male
13	1	1	3.667	3.667	2.5	2.1	male
13	1.286	1	3.5	2.667	1.6	1.2	male
14	1	1.143	3.833	3.667	1.9	1.8	male
14	1.286	1.286	3.167	3.167	2.6	2	male
15	1.143	1.143	3.167	3.167	2.2	2.2	male
15	1	1.571	3.167	2.5	2.7	2.4	male
16	1.286	1.286	3.333	3.333	1.9	2	male
16	1.429	1.429	3.667	3.667	2.4	2	male
17	1.286	1.143	3.5	3.5	2.1	2.4	male
17	1.571	1.571	3.333	3.167	2.3	2.3	male
18	1.143	1.143	3.333	3.333	1.4	1.4	male
18	1.571	2.143	3.5	3.167	2.6	2.7	male
